# Supplementary material for: Analysis of Antimicrobials in Muscle and Drinking Water in Terms of Reducing the Need of Antimicrobial Use by Increasing the Health and Welfare of Pig and Broiler
Source: Antibiotics (Basel). 2023 Feb 4;12(2):326. doi: 10.3390/antibiotics12020326 (PMC9952824; doi:10.3390/antibiotics12020326)
Supplement: Supplementary file 1 [file antibiotics-12-00326-s001.zip]

Archive with 1 entries (1 files):
- antibiotics-2181554-supplementary.pdf
